# Supplementary material for: A systems biology approach using metabolomic data reveals genes and pathways interacting to modulate divergent growth in cattle
Source: BMC Genomics. 2013 Nov 18;14:798. doi: 10.1186/1471-2164-14-798 (PMC3840609; doi:10.1186/1471-2164-14-798)
Supplement: Additional file 2 — Number of connections per gene for the growth network, the metabolites-only network and for each of the 10 random networks. The table summarizes the number of connections per gene as determined from the gene-gene interaction network as determined by PCIT for the three different kinds of networks (growth network, metabolites-only network and random networks). [file 1471-2164-14-798-S2.xlsx]

## Sheet: Additional file 2
network	number_of_genes	number_of_connections
growth_network	964	11894
only_metabolites_network	104	301
random_network01	778	1031
random_network02	771	1006
random_network03	762	974
random_network04	770	1035
random_network05	764	1023
random_network06	776	985
random_network07	760	984
random_network08	788	1074
random_network09	769	998
random_network10	769	989
mean_across_all_random_networks	771	1010
