# Supplementary material for: A systems biology approach using metabolomic data reveals genes and pathways interacting to modulate divergent growth in cattle
Source: BMC Genomics. 2013 Nov 18;14:798. doi: 10.1186/1471-2164-14-798 (PMC3840609; doi:10.1186/1471-2164-14-798)
Supplement: Additional file 3 — List of the genes in the association weight matrix (AWM) and their number of connections in the growth network, the metabolites-only network and in each of the 10 random networks. The table lists all genes included in the AWM and provides the total number of connections for each of the genes in the growth network, the metabolites-only network and in each of the 10 random networks. [file 1471-2164-14-798-S3.xlsx]

## Sheet: Additional_file_3
gene	growth network	metabolites-only network	random network01	random network02	random network03	random network04	random network05	random network06	random network07	random network08	random network09	random network10	mean across all random networks
ABC1	10	NA	1	1	1	NA	1	8	NA	1	1	1	1.9
ABCG1	32	NA	1	2	3	3	4	NA	1	3	NA	NA	2.4
ABI3BP	4	NA	2	2	3	NA	NA	3	4	2	6	2	3
ACACB	32	22	NA	NA	NA	NA	1	2	1	2	4	2	2
ACCN1	66	NA	4	2	NA	2	1	NA	NA	2	2	2	2.1
ACP6	65	NA	3	2	3	1	3	1	2	2	3	2	2.2
ACRV1	12	NA	1	3	NA	3	3	2	1	1	NA	3	2.1
ACSL5	13	NA	NA	3	2	1	1	1	5	1	4	2	2.2
ACVR1	3	NA	2	2	NA	NA	2	2	5	2	NA	2	2.4
ADAM10	14	NA	3	2	NA	2	3	NA	NA	NA	1	NA	2.2
ADAM12	28	14	1	1	3	3	NA	4	4	NA	3	1	2.5
ADAM15	82	NA	2	NA	5	NA	1	4	4	2	2	1	2.6
ADAM17	1	NA	NA	1	NA	1	2	1	4	1	1	NA	1.6
ADAM19	47	NA	2	1	4	3	3	NA	2	1	NA	1	2.1
ADAM32	13	NA	5	7	NA	NA	1	1	1	1	1	3	2.5
ADAM9	29	NA	4	NA	6	1	2	1	3	NA	1	NA	2.6
ADAMTS14	51	NA	5	2	3	1	9	2	NA	NA	1	4	3.4
ADAMTS16	8	NA	4	2	2	1	2	NA	1	1	5	NA	2.3
ADAMTS17	40	NA	1	1	10	13	3	4	10	NA	3	1	5.1
ADAMTS18	12	9	1	2	NA	12	4	NA	1	2	2	3	3.4
ADAMTS20	7	NA	1	1	2	8	1	2	3	1	1	2	2.2
ADAMTS8	4	NA	6	1	5	2	NA	2	2	6	4	1	3.2
ADAMTSL1	78	NA	1	2	3	NA	3	1	NA	10	1	9	3.8
ADARB2	78	NA	1	3	4	1	2	1	3	2	1	1	1.9
ADCY5	1	1	2	3	NA	5	NA	6	2	4	NA	4	3.7
ADH6	22	NA	2	NA	NA	NA	NA	1	1	NA	NA	NA	1.3
ADRA1A	3	NA	1	1	NA	1	1	2	3	NA	1	3	1.6
AFAP1	NA	NA	1	2	1	3	5	1	1	3	1	2	2
AGBL3	32	NA	1	1	1	NA	NA	3	5	5	1	3	2.5
AGPAT4	21	NA	1	4	1	3	3	2	1	5	1	5	2.6
AGTPBP1	79	NA	2	2	1	3	12	3	2	2	3	2	3.2
AGXT2L1	74	NA	2	2	2	1	NA	1	1	2	NA	NA	1.6
AIG1	15	5	1	3	2	3	1	3	1	1	1	5	2.1
AKAP9	70	NA	NA	2	4	1	2	2	2	2	1	4	2.2
ALCAM	3	NA	2	7	4	1	4	2	NA	1	1	4	2.9
ALD	15	NA	1	5	1	2	3	3	7	NA	4	1	3
ALDH1A1	10	NA	4	4	1	NA	1	4	6	1	2	4	3
ALDOC	13	NA	1	NA	4	1	NA	2	3	NA	5	2	2.6
ALK	36	NA	2	NA	1	1	NA	1	3	NA	5	1	2
ALOX12B	19	NA	1	NA	2	2	3	NA	1	NA	3	2	2
ALOX12E	18	NA	1	2	1	2	4	1	NA	NA	1	2	1.8
ALPK1	36	NA	NA	1	3	5	2	6	2	6	2	2	3.2
AMBRA1	9	NA	1	2	4	2	5	2	2	2	NA	2	2.4
AMDHD1	40	21	2	5	5	2	NA	1	1	2	3	2	2.6
AMDHD2	23	NA	2	1	NA	NA	4	3	NA	1	NA	4	2.5
AMMECR1L	20	NA	1	NA	3	5	1	NA	1	1	3	NA	2.1
ANAPC16	23	NA	3	1	NA	2	1	1	1	2	1	6	2
ANK3	15	11	2	NA	1	2	2	3	2	NA	NA	1	1.9
ANKRD22	38	NA	NA	3	3	2	NA	1	1	1	NA	1	1.7
ANKS6	15	NA	4	1	6	6	3	NA	1	2	3	2	3.1
ANO4	42	NA	3	3	3	1	NA	2	1	1	3	4	2.3
AOF1	27	NA	1	1	2	4	1	4	2	2	2	15	3.4
AP3S2	1	NA	9	1	5	NA	3	3	3	1	3	1	3.2
AP4S1	77	NA	3	2	1	3	3	5	6	2	2	3	3
APBB2	16	10	1	NA	3	1	1	NA	2	1	NA	1	1.4
APC	24	NA	5	4	2	7	13	6	2	2	2	2	4.5
APLT	24	NA	2	3	2	8	3	NA	1	2	3	4	3.1
APP	11	NA	NA	2	1	6	2	1	NA	1	2	1	2
AQP7	6	NA	1	NA	3	1	2	2	3	2	1	1	1.8
ARFIP1	18	NA	4	2	1	NA	NA	3	6	NA	NA	3	3.2
ARFRP1	32	17	1	NA	NA	1	5	3	NA	1	NA	1	2
ARHGEF18	42	NA	8	2	NA	1	1	1	3	5	1	4	2.9
ARID4B	3	NA	9	2	2	1	2	NA	1	6	2	1	2.9
ARL10	3	NA	1	4	2	4	5	NA	7	1	2	NA	3.3
ARNTL2	15	NA	1	4	5	3	2	4	2	4	2	NA	3
ARRB1	13	NA	3	NA	6	NA	1	4	NA	4	3	NA	3.5
ARRDC4	11	NA	2	2	4	2	3	3	1	1	2	2	2.2
ARSB	5	NA	5	4	1	NA	3	3	2	2	NA	NA	2.9
ASAP1	13	NA	NA	3	5	6	2	1	NA	2	2	2	2.9
ASB3	41	NA	4	1	3	NA	NA	3	1	NA	1	4	2.4
ASB5	41	NA	4	2	6	1	3	NA	3	4	1	2	2.9
ASB8	29	NA	NA	NA	2	1	5	5	NA	1	NA	NA	2.8
ASPSCR1	45	NA	3	NA	3	2	2	NA	3	2	6	1	2.8
ASXL3	58	NA	3	NA	NA	2	1	NA	1	7	3	NA	2.8
ATF7	18	9	NA	2	2	5	NA	NA	7	2	2	1	3
ATG10	65	NA	NA	2	1	2	2	NA	1	1	NA	NA	1.5
ATPAF1	16	NA	1	NA	5	1	1	1	NA	3	5	2	2.4
ATR	4	NA	1	1	1	NA	1	3	4	6	2	5	2.7
ATRN	35	NA	1	2	1	2	NA	5	1	5	1	2	2.2
BACH2	7	NA	2	2	1	1	7	1	1	4	3	2	2.4
BATF2	24	NA	1	1	NA	1	2	3	NA	3	1	NA	1.7
BCAS3	14	NA	2	1	1	6	3	NA	1	4	2	1	2.3
BCAT2	9	NA	1	4	NA	5	1	3	2	4	3	2	2.8
BDH1	14	NA	1	2	2	2	4	5	3	2	1	2	2.4
BHLHB4	32	17	1	2	2	1	NA	1	3	1	NA	2	1.6
BLCAP	30	NA	6	1	1	1	2	NA	NA	2	NA	1	2
BMPR1B	44	NA	NA	4	7	NA	1	1	11	4	1	2	3.9
BNC2	14	NA	1	2	3	NA	NA	NA	11	1	NA	2	3.3
BNIP3	5	NA	4	2	3	1	1	1	1	4	2	NA	2.1
BPTF	31	NA	NA	3	5	NA	2	NA	1	1	NA	1	2.2
BRE	87	NA	5	2	NA	1	3	4	3	2	NA	3	2.9
BTC	104	NA	4	2	5	2	NA	2	1	NA	4	2	2.8
BTD	38	NA	NA	2	2	5	1	NA	NA	1	1	1	1.9
BTF3L4	4	NA	1	NA	1	8	9	1	1	NA	3	2	3.3
C1QTNF7	4	NA	4	NA	NA	1	NA	1	2	3	2	4	2.4
CA10	4	NA	2	3	4	2	2	NA	3	3	1	3	2.6
CABP7	2	NA	3	3	2	3	4	2	2	NA	5	2	2.9
CACNA1B	41	NA	4	2	2	2	NA	3	1	NA	NA	3	2.4
CACNB2	47	NA	2	NA	NA	3	4	NA	3	NA	1	NA	2.6
CACNB4	58	NA	NA	NA	NA	NA	4	NA	1	2	2	NA	2.3
CACNG2	23	NA	2	2	9	1	1	1	NA	3	NA	3	2.8
CADM1	33	NA	3	NA	1	1	1	2	3	1	NA	6	2.3
CADM2	14	NA	5	5	NA	4	4	NA	4	7	2	2	4.1
CALCR	2	NA	1	1	2	2	3	6	6	1	1	NA	2.6
CALN1	8	NA	1	1	1	NA	1	10	3	4	1	5	3
CAMK2G	6	NA	NA	NA	3	NA	2	3	NA	3	1	5	2.8
CAMSAP1	7	NA	3	3	NA	5	2	3	NA	1	9	11	4.6
CAPN2	31	NA	3	1	3	NA	1	1	NA	3	3	NA	2.1
CASP1	3	NA	7	4	3	NA	3	1	2	3	2	NA	3.1
CBLB	30	NA	NA	2	4	NA	1	3	2	4	3	7	3.3
CC2D1B	1	NA	7	2	NA	2	1	1	1	7	1	NA	2.8
CCBL2	2	NA	1	4	NA	NA	1	3	2	NA	1	4	2.3
CCDC109B	4	NA	1	NA	1	NA	3	1	3	3	1	4	2.1
CCDC111	1	NA	NA	2	2	3	NA	5	1	3	1	1	2.3
CCDC122	11	2	2	1	2	1	NA	1	1	3	2	2	1.7
CCDC14	16	NA	1	1	4	5	4	2	NA	1	2	3	2.6
CCDC46	4	NA	1	4	1	NA	2	2	1	2	2	NA	1.9
CCDC67	30	NA	3	2	1	4	2	2	NA	2	3	NA	2.4
CCDC81	12	NA	1	3	3	7	4	11	NA	1	1	3	3.8
CCDC86	59	NA	4	5	3	NA	NA	2	NA	1	2	1	2.6
CCIN	43	NA	1	6	2	11	2	NA	1	1	2	2	3.1
CCND2	20	NA	1	4	1	NA	1	4	1	2	NA	3	2.1
CCRN4L	12	5	2	2	1	1	NA	1	3	NA	7	3	2.5
cd21	64	NA	1	1	4	2	2	4	1	2	5	2	2.4
CD38	41	NA	NA	2	NA	1	NA	4	5	4	5	1	3.1
CD5	24	NA	2	3	NA	5	1	1	4	NA	2	1	2.4
CD53	60	NA	2	1	1	NA	NA	3	3	NA	2	NA	2
CD80	13	NA	4	4	7	1	NA	NA	NA	2	4	3	3.6
CDC14B	2	NA	NA	2	2	1	1	1	NA	1	11	1	2.5
CDC37L1	12	NA	3	NA	6	1	1	2	1	NA	NA	1	2.1
CDCA2	6	NA	NA	1	3	6	2	4	1	NA	4	1	2.8
CDCA7L	2	NA	1	NA	NA	2	4	2	5	2	1	2	2.4
CDH13	3	NA	NA	1	3	NA	2	1	1	2	3	1	1.8
CDH15	77	NA	4	8	1	2	3	NA	1	NA	NA	2	3
CDH18	2	NA	NA	3	3	2	1	2	3	NA	1	1	2
CDK6	61	NA	1	5	3	1	3	1	3	1	2	3	2.3
CDYL2	51	NA	NA	3	2	10	2	1	2	2	NA	3	3.1
CEP110	12	NA	2	1	1	1	3	3	2	NA	1	9	2.6
CEPT1	13	NA	3	NA	8	5	2	1	1	2	1	NA	2.9
CFHR2	1	NA	1	1	NA	NA	3	3	2	2	NA	3	2.1
CHCHD6	6	NA	4	2	4	NA	1	NA	NA	NA	1	1	2.2
CHD1L	1	NA	4	NA	NA	7	6	3	2	1	1	2	3.3
CHEK2	26	16	1	NA	1	2	2	3	NA	2	NA	3	2
CHRNA9	58	NA	2	3	NA	1	5	1	2	4	NA	3	2.6
CLDN10	31	NA	NA	3	1	NA	2	4	5	1	NA	1	2.4
CLDN18	17	NA	2	2	2	4	NA	4	3	NA	2	NA	2.7
CLIP2	5	0	3	1	NA	1	2	NA	1	3	5	NA	2.3
CLK3	4	NA	NA	6	2	2	2	2	2	6	NA	5	3.4
CMTM4	62	NA	6	NA	1	2	4	1	7	2	3	4	3.3
CMTM8	10	NA	1	5	1	1	4	2	6	3	2	4	2.9
CNTLN	37	NA	2	7	NA	4	4	NA	2	1	1	2	2.9
CNTN4	23	NA	1	4	NA	3	7	2	2	4	2	1	2.9
CNTN5	43	NA	2	1	3	10	2	2	7	4	1	4	3.6
CNTNAP5	9	NA	NA	3	3	2	5	3	2	6	1	6	3.4
COBL	26	NA	2	2	2	3	2	NA	1	1	1	1	1.7
COL11A1	12	NA	NA	1	3	NA	2	1	NA	1	1	1	1.4
COL13A1	9	NA	NA	2	3	2	3	4	NA	3	NA	1	2.6
COL25A1	25	NA	2	2	2	1	4	5	4	3	4	2	2.9
COL28A1	46	NA	2	3	1	4	2	1	3	2	2	NA	2.2
COL4A4	27	NA	2	2	3	3	2	NA	4	NA	6	2	3
COL8A1	33	NA	1	1	2	3	1	7	2	4	1	2	2.4
COLEC11	42	NA	1	4	2	1	1	2	4	2	1	NA	2
COMMD1	1	NA	3	1	3	4	NA	2	NA	2	1	4	2.5
COMMD10	19	NA	2	2	1	2	2	1	4	2	8	2	2.6
COPG	7	NA	2	2	3	2	NA	NA	1	2	NA	1	1.9
COQ9	2	NA	3	10	1	2	2	NA	2	4	2	1	3
CORIN	33	4	1	2	2	NA	NA	NA	NA	3	1	1	1.7
CORO1C	56	NA	2	NA	10	2	NA	7	5	2	3	3	4.3
CPNE8	33	NA	2	1	3	2	3	4	1	3	NA	NA	2.4
CPS1	29	NA	7	4	4	NA	6	NA	4	4	5	2	4.5
CPVL	1	NA	1	NA	4	2	2	6	1	1	3	4	2.7
CRAMP1L	18	1	2	NA	1	1	1	NA	2	2	1	1	1.4
CREB5	5	NA	NA	NA	1	3	NA	2	3	1	5	4	2.7
CRTC3	30	NA	1	5	NA	1	1	NA	1	2	4	1	2
CRYGA	70	NA	1	3	NA	6	1	2	4	5	4	2	3.1
CSMD1	12	NA	2	4	2	NA	3	1	NA	NA	3	2	2.4
CTAGE5	4	NA	3	NA	NA	2	1	1	2	NA	2	1	1.7
CTBP2	17	NA	1	3	2	1	1	2	1	6	4	1	2.2
CTNNA3	66	NA	2	6	1	NA	1	NA	3	2	5	3	2.9
CTNND2	28	7	3	2	3	1	2	2	4	1	3	NA	2.3
CTSK	67	NA	4	NA	1	1	1	2	2	5	1	1	2
CTSS	78	NA	3	NA	NA	7	5	1	2	NA	1	1	2.9
CTTNBP2NL	6	NA	1	1	1	4	NA	1	NA	5	1	1	1.9
CUL3	31	NA	1	1	NA	1	2	1	NA	1	3	NA	1.4
CYP2C87	20	0	1	1	4	2	1	2	1	NA	2	2	1.8
CYP2U1	21	NA	NA	2	2	9	5	2	1	NA	9	1	3.9
DAB1	29	NA	2	1	3	4	4	NA	1	5	6	3	3.2
DAPK1	6	1	2	1	3	1	1	NA	1	2	NA	NA	1.6
DBT	2	NA	5	2	3	2	2	2	NA	NA	1	7	3
DCN	18	NA	2	6	4	5	NA	1	NA	2	2	3	3.1
DCTN6	57	NA	2	1	2	1	2	NA	4	2	NA	3	2.1
DDAH1	15	NA	1	11	1	NA	3	2	5	6	NA	2	3.9
DDI1	16	NA	2	4	4	NA	2	3	1	1	1	1	2.1
DDX56	44	NA	NA	1	1	3	7	2	2	4	5	4	3.2
DGKB	4	NA	NA	3	NA	2	5	1	1	11	2	NA	3.6
DGKG	50	NA	3	1	NA	4	1	3	2	2	NA	2	2.3
DGKH	91	NA	2	3	NA	4	NA	1	NA	3	4	1	2.6
DGKI	29	NA	1	2	NA	1	4	6	5	5	6	3	3.7
DHRS7	6	NA	1	NA	2	2	1	NA	1	13	5	1	3.3
DHX37	21	NA	1	1	1	2	13	2	1	4	1	3	2.9
DIAPH3	13	NA	NA	1	NA	2	5	2	NA	3	1	7	3
DIP2A	19	NA	1	6	4	3	5	2	1	3	9	NA	3.8
DIP2B	1	NA	1	4	1	NA	1	2	NA	2	3	1	1.9
DIS3	10	NA	1	1	2	3	NA	NA	2	4	6	5	3
DLC1	20	NA	2	NA	NA	3	2	3	1	1	1	NA	1.9
DLG2	37	NA	3	3	NA	1	5	7	1	1	4	5	3.3
DMAP1	20	NA	6	8	NA	1	2	4	1	2	2	1	3
DMGDH	1	NA	3	3	2	2	1	2	1	3	NA	3	2.2
DMTF1	9	NA	7	3	5	2	NA	NA	1	5	NA	NA	3.8
DNAH7	12	NA	1	1	2	2	1	6	1	NA	4	2	2.2
DNAJB14	87	NA	3	2	2	1	3	2	1	NA	NA	3	2.1
DNAJC2	19	NA	1	4	1	2	2	5	2	2	4	2	2.5
DNAJC22	7	4	3	1	2	NA	4	6	2	2	2	NA	2.8
DOCK5	9	NA	3	NA	1	2	5	NA	7	3	NA	1	3.1
DOK2	3	NA	2	1	1	2	1	1	NA	1	3	3	1.7
DOPEY2	8	NA	NA	1	2	6	1	NA	2	3	3	1	2.4
DPP10	22	NA	3	2	2	1	1	2	5	1	2	3	2.2
DPYD	21	NA	NA	2	1	2	1	NA	3	1	NA	1	1.6
Drosophila	48	NA	1	9	NA	NA	NA	1	NA	1	9	5	4.3
DSCR3	15	NA	1	4	NA	3	3	1	NA	2	4	NA	2.6
DSE	37	NA	NA	5	2	4	NA	2	3	NA	3	3	3.1
DST	24	NA	4	2	5	1	4	2	1	1	1	3	2.4
DYNC2LI1	19	16	NA	1	3	NA	1	3	2	2	NA	NA	2
DYRK1A	28	NA	1	2	1	1	2	NA	1	NA	NA	4	1.7
DYX1C1	47	NA	14	NA	8	NA	NA	3	4	1	2	2	4.9
EDEM2	26	NA	1	3	1	4	2	1	NA	1	5	2	2.2
EDG7	19	NA	6	2	1	NA	NA	NA	1	3	1	1	2.1
EEA1	16	NA	4	NA	2	2	2	2	NA	NA	1	1	2
EED	13	NA	4	6	1	2	2	1	1	3	1	3	2.4
EEFSEC	9	NA	7	NA	6	2	2	1	2	4	1	NA	3.1
EFHC1	9	NA	3	4	2	1	NA	1	1	3	1	3	2.1
EGF	24	4	NA	NA	1	1	3	2	2	1	1	NA	1.6
EIF2B3	27	NA	1	10	2	3	6	1	1	NA	NA	3	3.4
EIF2C4	5	NA	2	2	1	2	1	1	NA	2	2	7	2.2
EIF4E2	26	NA	NA	1	NA	3	2	2	4	1	NA	NA	2.2
ELAVL4	1	NA	2	1	2	1	1	4	1	NA	3	3	2
ELMO1	37	NA	2	NA	1	2	3	1	NA	2	NA	6	2.4
ELOVL5	34	NA	6	2	1	1	1	NA	4	2	NA	2	2.4
EMR4	2	NA	1	NA	2	2	1	NA	5	2	5	1	2.4
ENOX1	41	NA	1	2	NA	4	NA	NA	2	3	NA	NA	2.4
ENPP2	1	NA	6	NA	4	3	4	2	4	1	2	4	3.3
EPB41L4A	1	NA	1	NA	4	3	NA	NA	NA	2	1	3	2.3
EPB41L4B	8	NA	1	NA	2	1	2	7	11	NA	1	NA	3.6
EPB41L5	31	NA	1	1	NA	2	3	5	NA	1	3	1	2.1
EPHA7	24	NA	5	3	NA	4	4	2	NA	NA	2	NA	3.3
EPHB1	38	19	2	1	3	NA	3	1	5	2	NA	2	2.4
EPS15L1	4	NA	2	1	1	6	2	4	1	2	NA	1	2.2
EPS8	43	NA	NA	NA	3	2	NA	NA	4	4	2	NA	3
ERC2	27	NA	2	1	1	NA	8	1	1	4	2	5	2.8
ERCC8	53	NA	1	1	7	1	NA	2	4	2	1	11	3.3
ERG	11	NA	2	NA	NA	1	NA	4	NA	2	1	2	2
ERP29	33	NA	5	5	NA	5	2	1	5	3	1	NA	3.4
ESPNL	29	NA	NA	7	NA	4	1	4	3	NA	2	3	3.4
ESR1	11	5	NA	3	1	NA	1	NA	NA	2	NA	1	1.6
ESRRB	29	NA	1	NA	3	1	5	5	1	2	2	3	2.6
ETS1	35	NA	10	1	1	2	NA	1	1	4	1	NA	2.6
ETV5	14	NA	1	NA	1	2	2	NA	1	2	4	3	2
ETV6	32	NA	2	4	4	2	4	1	NA	2	NA	NA	2.7
EWSR1	2	NA	2	1	NA	1	NA	3	NA	1	4	1	1.9
EXOC1	25	NA	3	1	2	1	1	4	3	6	12	1	3.4
EXOC2	1	NA	4	NA	NA	2	4	2	NA	7	NA	3	3.7
EXT1	32	NA	NA	NA	1	NA	NA	3	1	NA	4	3	2.4
EZH2	14	NA	2	4	3	NA	6	2	5	2	5	1	3.3
FADS2	6	NA	2	7	2	NA	4	5	1	3	4	1	3.2
FAIM2	22	NA	NA	1	NA	NA	1	3	NA	2	4	NA	2.2
FAM102A	3	NA	NA	1	3	NA	NA	1	1	1	1	1	1.3
FAM113B	24	NA	8	1	2	2	1	4	2	1	NA	6	3
FAM155A	5	1	NA	2	NA	4	1	NA	NA	2	2	2	2.2
FAM19A1	30	1	4	6	8	NA	4	2	3	1	NA	NA	4
FAM5C	4	NA	NA	2	2	3	2	2	1	4	6	NA	2.8
FAT	41	NA	NA	1	2	NA	2	5	1	2	2	7	2.8
FAT3	15	NA	2	NA	6	5	2	NA	2	1	2	4	3
FBLN7	3	NA	4	NA	3	2	NA	1	1	1	1	NA	1.9
FBXL10	10	NA	NA	1	NA	1	1	4	5	2	4	3	2.6
FBXO3	3	NA	6	1	7	1	2	1	2	1	NA	4	2.8
FBXO34	23	NA	NA	2	1	3	3	2	4	4	NA	2	2.6
FBXW8	11	NA	1	1	NA	1	3	2	2	2	3	5	2.2
FCGBP	18	NA	NA	NA	NA	10	2	1	14	4	NA	NA	6.2
FCGR1A	15	NA	NA	3	2	2	2	3	4	NA	2	3	2.6
FCGRT	68	NA	2	3	4	NA	NA	2	5	2	3	2	2.9
FCRL3	29	NA	1	1	2	2	1	7	3	1	2	1	2.1
FDFT1	57	NA	1	NA	5	4	3	NA	NA	4	1	5	3.3
FGF12	39	NA	2	4	2	1	1	1	9	3	NA	6	3.2
FHIT	92	NA	3	3	2	2	2	5	7	NA	NA	3	3.4
FIG4	79	NA	4	2	1	NA	3	NA	1	NA	NA	2	2.2
FLCN	14	NA	1	3	2	NA	7	5	1	4	1	1	2.8
FMN1	3	NA	NA	1	1	1	6	7	3	4	1	1	2.8
FNDC1	5	NA	1	NA	1	1	2	4	2	1	4	3	2.1
FOX1	26	NA	3	1	3	1	NA	10	1	6	1	3	3.2
FOXK2	43	NA	1	5	3	1	2	1	4	1	2	1	2.1
FOXP1	18	NA	NA	1	NA	1	NA	3	2	3	7	4	3
FOXP4	3	NA	1	2	1	1	1	4	1	1	1	NA	1.4
FRMD4A	26	NA	2	4	3	4	3	1	1	8	4	2	3.2
FRS2	15	2	NA	1	1	3	NA	NA	NA	3	4	1	2.2
FRY	13	NA	2	1	2	7	3	NA	5	3	5	4	3.6
FSD1L	21	NA	3	2	1	NA	1	2	NA	4	1	2	2
FSHR	56	NA	5	NA	3	3	1	4	1	6	NA	1	3
FSTL4	51	NA	2	3	1	5	2	4	4	7	1	2	3.1
FTO	37	NA	4	NA	3	6	3	4	NA	1	6	3	3.8
FUBP3	1	NA	1	5	4	NA	1	2	4	2	9	NA	3.5
FUCA1	25	NA	2	5	4	NA	2	5	2	1	2	NA	2.9
FYB	39	NA	4	4	NA	1	NA	3	NA	NA	NA	NA	3
G2E3	23	NA	NA	1	1	1	1	3	1	1	1	5	1.7
GAB1	49	NA	3	2	NA	4	2	NA	3	NA	NA	3	2.8
GABBR2	28	12	2	2	1	1	NA	NA	2	1	3	2	1.8
GABRB2	4	NA	NA	NA	NA	1	3	3	4	1	4	1	2.4
GADL1	5	NA	3	1	NA	2	1	3	3	2	NA	NA	2.1
GALM	6	NA	NA	1	1	NA	5	NA	3	2	1	1	2
GALNTL4	6	NA	NA	2	1	4	4	NA	NA	5	3	1	2.9
GAS2	28	NA	6	7	1	1	1	2	NA	2	1	1	2.4
GAS6	31	1	5	4	1	NA	3	2	1	NA	3	NA	2.7
GAS7	10	NA	3	NA	NA	2	2	3	2	3	1	5	2.6
GCET2	24	NA	2	4	2	2	4	1	1	3	3	3	2.5
GDA	NA	NA	NA	4	4	1	2	3	NA	2	3	NA	2.7
GDF8	31	NA	NA	NA	2	8	NA	4	5	1	NA	2	3.7
GFRA1	17	NA	NA	NA	2	NA	3	6	1	4	7	3	3.7
GFRA2	7	2	11	1	7	3	NA	3	1	NA	2	2	3.8
GGT6	10	NA	2	3	2	1	2	1	1	NA	3	1	1.8
GIPC2	27	NA	3	5	3	1	1	1	1	NA	3	3	2.3
GLDN	17	NA	3	2	1	1	1	2	4	1	2	2	1.9
GLIS1	2	NA	2	1	3	3	NA	2	1	6	1	1	2.2
GLOD4	3	NA	4	NA	2	NA	1	3	3	1	NA	1	2.1
GLRA1	23	NA	NA	3	1	12	NA	4	NA	1	4	2	3.9
GNAI1	48	NA	2	3	1	NA	1	3	NA	1	2	NA	1.9
GNAQ	8	NA	1	3	1	1	1	2	1	7	NA	1	2
GNB2	26	NA	4	2	NA	1	1	NA	4	2	1	3	2.3
GNG2	18	NA	3	2	4	2	5	1	1	1	1	NA	2.2
GNG4	5	2	1	3	NA	1	2	3	2	NA	2	NA	2
GNPAT	5	NA	NA	3	NA	1	3	2	NA	NA	NA	2	2.2
GPA33	12	NA	7	2	1	2	1	4	1	3	4	NA	2.8
GPC5	18	NA	4	2	1	NA	1	4	1	3	NA	1	2.1
GPC6	18	12	1	2	3	2	NA	NA	2	2	4	3	2.4
GPR45	3	NA	2	7	1	4	3	3	3	3	5	5	3.6
GRB2	10	6	2	2	7	2	1	3	5	1	1	2	2.6
GRIK1	3	NA	NA	13	5	1	1	1	NA	1	1	NA	3.3
GRIK2	65	NA	2	1	2	5	1	NA	2	2	1	NA	2
GRIN2B	56	NA	3	2	5	2	1	1	2	2	2	3	2.3
GRK5	47	NA	3	2	5	2	2	1	3	4	1	5	2.8
GRLF1	18	NA	1	NA	NA	1	NA	NA	1	1	2	2	1.3
GRM7	4	1	1	NA	3	7	1	4	NA	1	2	3	2.8
GTF2A2	76	NA	1	1	2	NA	NA	2	1	2	4	2	1.9
GTF2E2	40	NA	2	2	4	5	2	NA	2	NA	4	NA	3
GTF2F2	22	2	1	2	6	1	2	NA	3	1	5	2	2.6
GTF2IRD1	27	NA	8	3	1	1	2	1	3	3	10	1	3.3
GTF3C1	35	7	2	4	NA	NA	1	1	2	8	1	2	2.6
GULP1	2	NA	3	3	NA	1	1	3	2	1	NA	1	1.9
H1FOO	58	NA	2	NA	2	NA	1	2	NA	7	3	3	2.9
H2AFY2	39	NA	1	3	5	NA	2	NA	1	4	1	3	2.5
HABP4	20	NA	NA	NA	2	4	NA	NA	NA	4	NA	1	2.8
HADH	31	NA	NA	4	3	5	2	NA	NA	1	1	NA	2.7
HDAC5	3	NA	1	1	2	1	NA	1	2	1	8	3	2.2
HERC3	60	NA	4	2	3	NA	2	NA	3	1	1	NA	2.3
HERC4	8	NA	1	2	1	4	3	NA	1	1	2	NA	1.9
HGSNAT	9	NA	6	3	1	NA	1	3	2	NA	1	NA	2.4
HIST2H2BE	18	NA	3	NA	NA	3	NA	5	2	4	NA	1	3
HNF4G	11	NA	NA	1	8	1	1	2	NA	NA	1	4	2.6
HNRPLL	6	NA	5	5	1	1	4	6	3	4	NA	NA	3.6
HOMER1	11	NA	1	1	NA	8	2	2	1	3	1	1	2.2
HOOK3	44	NA	NA	7	NA	2	2	1	NA	5	4	NA	3.5
HPSE2	2	NA	1	1	2	6	6	4	NA	1	NA	NA	3
HRNBP3	1	NA	5	1	NA	NA	NA	3	1	4	3	3	2.9
HS1BP3	9	NA	3	3	NA	1	2	4	NA	5	2	1	2.6
HS6ST3	6	4	5	7	1	4	4	1	2	2	1	2	2.9
HSD17B8	26	NA	1	2	1	9	8	2	7	2	1	NA	3.7
HSF2BP	44	NA	1	NA	1	3	1	4	1	2	2	1	1.8
HTR4	5	NA	2	5	NA	4	2	5	4	2	NA	3	3.4
HTR6	19	NA	3	1	1	1	1	NA	NA	2	4	2	1.9
HTR7	2	NA	4	NA	NA	NA	7	2	9	10	2	NA	5.7
htra-3	8	NA	4	4	4	2	1	1	2	3	NA	1	2.4
IARS	5	NA	6	1	3	2	1	1	NA	2	3	3	2.4
IARS2	6	NA	5	1	2	NA	NA	4	1	1	1	NA	2.1
IFT81	76	NA	10	NA	1	1	1	3	NA	NA	3	1	2.9
IGF2BP1	3	NA	4	NA	1	2	3	3	3	1	2	1	2.2
IGF2BP2	9	NA	1	2	2	4	NA	NA	3	4	NA	NA	2.7
IGSF21	28	NA	1	3	NA	1	NA	2	2	3	3	1	2
IL1R2	15	NA	9	2	1	1	1	3	3	2	1	2	2.5
IL20RB	15	10	2	NA	2	3	NA	2	3	9	10	2	4.1
IL28RA	14	NA	1	1	1	NA	NA	2	NA	2	9	4	2.9
ILDR1	10	NA	7	1	1	1	1	1	2	NA	NA	2	2
IMPG1	33	NA	6	NA	2	5	2	1	5	1	4	5	3.4
INPP4B	26	NA	3	2	5	2	1	2	7	1	5	3	3.1
INSR	19	NA	3	1	4	2	1	2	6	NA	NA	1	2.5
INTS10	14	NA	3	3	NA	1	NA	NA	4	13	2	3	4.1
INTS4	25	NA	1	3	NA	NA	1	1	2	3	NA	3	2
INTU	14	NA	2	4	3	4	1	4	3	3	3	NA	3
INVS	4	NA	NA	4	1	3	4	3	NA	NA	6	NA	3.5
IP6K3	33	NA	2	NA	4	NA	1	2	4	NA	1	8	3.1
IPP	35	NA	8	2	NA	2	3	1	1	1	1	3	2.4
IQCA	44	NA	4	NA	1	3	NA	2	3	3	1	NA	2.4
IQCD	42	NA	1	NA	1	1	1	2	3	1	NA	3	1.6
ISG20	9	NA	NA	NA	3	4	1	3	NA	1	NA	9	3.5
ITGA5	7	NA	1	NA	4	5	9	2	3	NA	1	3	3.5
ITPKB	28	NA	4	NA	2	1	NA	1	3	3	1	2	2.1
ITSN1	63	NA	4	1	4	NA	7	3	NA	2	2	5	3.5
JARID1B	13	NA	1	3	3	NA	3	NA	NA	2	NA	1	2.2
JAZF1	17	NA	NA	1	2	2	NA	1	1	1	2	5	1.9
KANK4	64	NA	2	1	4	4	NA	2	4	NA	1	3	2.6
KCNB2	23	NA	NA	1	1	1	5	NA	1	NA	2	3	2
KCND2	45	NA	1	1	NA	NA	7	1	2	8	2	8	3.8
KCNG2	37	NA	4	5	2	NA	3	3	2	3	2	NA	3
KCNJ1	18	NA	1	6	1	1	7	1	1	2	2	4	2.6
KCNK10	74	0	4	4	2	1	11	2	3	1	9	NA	4.1
KCNK2	12	NA	3	3	1	NA	NA	1	NA	2	5	NA	2.5
KCNK5	27	NA	1	2	2	1	NA	NA	2	4	NA	6	2.6
KCNMA1	5	NA	2	2	2	2	3	5	6	3	1	5	3.1
KCNN3	14	NA	1	4	NA	2	5	5	2	1	1	NA	2.6
KCNN4	7	NA	NA	3	2	NA	1	6	4	1	2	6	3.1
KCTD8	6	1	NA	NA	1	1	3	2	2	3	2	1	1.9
KHDRBS3	63	NA	1	2	NA	2	NA	5	1	NA	3	NA	2.3
KIAA1324L	38	NA	2	NA	1	2	2	2	4	6	1	1	2.3
KIAA1797	44	NA	4	7	NA	2	1	5	NA	1	2	3	3.1
KIF13B	75	NA	1	3	2	3	5	NA	2	3	2	1	2.4
KIF1A	5	NA	4	4	NA	NA	4	5	5	3	2	2	3.6
KIRREL3	26	NA	2	1	NA	3	10	1	2	NA	NA	NA	3.2
KLHL32	40	NA	2	6	NA	NA	NA	4	3	1	2	2	2.9
KRT74	27	NA	1	3	1	1	4	6	2	NA	3	1	2.4
KRTAP10-12	24	NA	1	NA	2	2	NA	1	NA	3	6	1	2.3
KSR2	74	NA	2	1	NA	2	2	3	1	1	1	3	1.8
KTN1	6	NA	2	NA	1	2	NA	1	1	2	3	NA	1.7
LAIR1	11	NA	3	2	1	2	2	1	1	1	NA	3	1.8
LAP3	2	NA	1	6	2	NA	2	NA	5	1	1	1	2.4
LARGE	36	NA	2	9	NA	1	2	1	3	1	NA	2	2.6
LASP1	3	NA	1	4	4	7	NA	1	NA	3	1	1	2.8
LAYN	21	NA	NA	2	NA	5	NA	1	NA	2	5	NA	3
LBH	9	NA	NA	1	2	5	1	2	1	1	1	2	1.8
LCMT1	55	NA	NA	NA	NA	2	1	6	3	2	1	1	2.3
LCN12	31	NA	NA	2	1	2	NA	1	2	1	1	2	1.5
LDB2	10	NA	NA	3	1	4	2	NA	2	1	4	1	2.3
LEF1	38	NA	1	3	NA	1	2	2	NA	2	2	2	1.9
LENG9	8	NA	1	1	5	11	1	2	4	NA	11	NA	4.5
LHFPL3	76	NA	6	2	1	3	1	5	1	2	1	5	2.7
LHX5	1	NA	4	3	2	2	2	2	2	2	1	5	2.5
LIMA1	3	2	NA	1	2	NA	1	NA	NA	2	1	NA	1.4
LIMS2	NA	NA	1	1	1	3	NA	10	NA	6	NA	NA	3.7
LIN7A	4	NA	NA	2	1	5	NA	3	2	1	1	5	2.5
LINGO2	7	NA	3	2	1	1	4	1	1	1	2	3	1.9
LINS1	53	NA	1	2	1	NA	NA	1	2	NA	3	NA	1.7
LIPK	50	NA	1	NA	1	2	4	3	1	2	2	3	2.1
LITAF	15	NA	1	4	NA	NA	1	2	3	4	2	NA	2.4
LMF1	20	0	2	2	2	NA	3	2	2	1	NA	2	2
LMX1B	2	NA	NA	3	2	1	NA	1	3	3	NA	1	2
LOXL2	1	NA	4	1	3	3	1	NA	3	5	3	NA	2.9
LPAR1	11	NA	5	NA	1	2	1	1	NA	NA	1	3	2
LPCAT4	53	NA	2	2	3	3	12	4	NA	NA	1	3	3.8
LPL	13	NA	1	2	1	5	3	3	5	3	3	1	2.7
LPP	29	NA	1	2	1	NA	NA	NA	14	1	2	NA	3.5
LRCH1	4	NA	3	1	5	3	NA	3	1	1	NA	NA	2.4
LRP6	32	NA	4	NA	3	1	NA	2	3	4	2	NA	2.7
LRP8	16	NA	NA	2	1	NA	4	1	NA	NA	2	7	2.8
LRRC16A	21	NA	1	NA	1	3	2	1	5	1	1	1	1.8
LRRC20	13	NA	1	NA	3	4	2	1	1	2	3	3	2.2
LRRC41	3	NA	3	4	1	2	3	2	6	NA	NA	1	2.8
LRRC4B	12	NA	2	NA	3	3	1	3	2	1	3	NA	2.3
LRRC7	14	7	2	3	1	1	1	3	4	NA	3	1	2.1
LRRC8C	28	NA	5	NA	4	1	2	1	NA	3	3	1	2.5
LRRFIP1	22	NA	7	3	2	NA	3	4	1	NA	2	4	3.3
LRRK1	36	NA	3	NA	1	4	3	NA	1	1	NA	1	2
LRRK2	18	NA	4	6	NA	1	NA	2	2	3	11	NA	4.1
LRRTM3	67	NA	1	2	4	1	2	NA	1	2	1	3	1.9
LTBP1	16	NA	5	1	2	1	NA	5	1	NA	2	1	2.3
LY6D	5	NA	4	8	3	4	4	1	2	5	3	1	3.5
MACF1	42	NA	2	2	1	2	1	1	NA	NA	3	2	1.8
MACROD2	1	NA	NA	NA	3	2	3	NA	NA	1	NA	1	2
MAML2	26	10	3	7	2	2	3	NA	1	2	1	NA	2.6
MAML3	30	12	8	1	3	12	5	2	1	4	NA	NA	4.5
MAN1A1	15	NA	2	NA	2	2	4	5	4	2	2	1	2.7
MAN2A1	NA	NA	8	2	NA	5	NA	NA	NA	5	NA	2	4.4
MAP1B	13	NA	1	NA	3	4	NA	1	3	2	1	4	2.4
MAP2K6	75	NA	1	2	NA	1	1	3	NA	NA	3	2	1.9
MAPK10	25	NA	1	2	1	NA	1	NA	1	3	8	1	2.3
MAPK8IP3	2	1	NA	2	3	NA	3	2	1	3	1	1	2
MAPKAP1	19	2	1	11	NA	NA	1	2	1	3	1	NA	2.9
MARCH3	2	2	3	NA	4	2	NA	NA	3	3	1	2	2.6
MASP1	5	NA	11	1	3	1	9	5	1	1	NA	2	3.8
MBIP	21	NA	2	NA	1	2	NA	7	2	4	3	NA	3
MBNL1	51	NA	1	2	4	1	1	NA	4	NA	4	7	3
MCTP2	47	NA	1	1	NA	2	1	1	1	2	1	1	1.2
MDGA1	19	NA	3	2	1	4	4	NA	3	1	1	3	2.4
MDGA2	2	NA	3	1	1	2	6	4	4	NA	NA	3	3
MED15	23	NA	1	2	2	3	4	2	3	NA	1	1	2.1
MED26	24	NA	2	NA	NA	NA	NA	2	1	1	6	3	2.5
MEGF10	26	NA	1	2	NA	NA	2	1	NA	2	NA	1	1.5
MEGF11	8	NA	2	5	1	6	1	3	NA	1	2	2	2.6
MELK	4	NA	NA	1	2	1	1	1	NA	7	2	8	2.9
MET	3	NA	1	1	4	1	NA	1	1	1	2	3	1.7
METTL2B	17	NA	1	2	1	4	4	3	1	2	3	1	2.2
MFAP2	22	11	2	1	NA	NA	2	2	NA	1	2	1	1.6
MGAT4C	8	NA	3	1	NA	1	1	3	1	NA	NA	NA	1.7
MGST1	3	NA	5	2	3	2	NA	1	NA	1	3	5	2.8
MGST2	18	3	4	1	1	2	6	2	4	1	1	1	2.3
MIR2419	77	NA	3	NA	3	1	1	1	2	2	7	1	2.3
MKNK1	71	NA	1	1	NA	3	1	NA	2	1	NA	2	1.6
MLKL	NA	NA	3	1	NA	NA	2	1	2	2	3	1	1.9
MLLT3	27	NA	NA	1	NA	1	3	2	2	2	1	3	1.9
MLLT4	56	NA	2	2	1	2	2	NA	1	NA	NA	4	2
MLLT6	8	NA	2	3	2	3	5	2	NA	3	NA	2	2.8
MLPH	11	NA	8	NA	1	7	NA	1	NA	1	1	2	3
MLYCD	22	NA	3	NA	4	5	NA	2	1	2	1	1	2.4
MMP2	30	NA	4	4	1	1	NA	2	2	2	1	2	2.1
MMP7	14	NA	4	NA	5	1	1	3	1	1	NA	5	2.6
MOV10	21	12	1	NA	NA	3	2	4	1	5	NA	NA	2.7
MPRIP	41	NA	NA	2	4	NA	NA	3	NA	2	3	1	2.5
MPV17L2	11	NA	1	3	1	NA	2	1	6	NA	1	1	2
MPZL1	29	5	3	1	1	1	2	1	3	5	4	NA	2.3
MRPL48	61	NA	2	1	6	2	2	1	2	3	NA	1	2.2
MRVI1	100	NA	5	3	1	NA	NA	3	11	NA	4	NA	4.5
MSI1	38	NA	1	1	1	1	4	1	NA	1	5	NA	1.9
MSX1	44	NA	1	1	5	4	NA	4	1	1	1	1	2.1
MTMR4	11	NA	NA	NA	2	NA	7	NA	4	2	NA	3	3.6
MTNR1A	8	NA	5	4	2	2	3	3	1	NA	1	1	2.4
MTR	1	0	1	7	3	1	1	6	NA	1	4	NA	3
MTTP	22	NA	6	NA	3	1	NA	1	5	3	3	2	3
MTUS1	1	NA	7	4	1	1	NA	1	3	NA	NA	1	2.6
MUSK	16	NA	4	6	2	1	7	1	2	1	2	2	2.8
MVK	4	NA	5	2	1	1	2	2	2	5	1	1	2.2
MXD4	60	NA	NA	3	1	1	1	2	2	3	2	1	1.8
MYB	10	1	3	4	2	3	5	1	3	3	1	3	2.8
MYH11	17	NA	3	4	3	1	2	2	1	2	3	2	2.3
MYH14	10	NA	1	NA	2	NA	2	3	3	3	2	1	2.1
MYH15	2	NA	NA	1	3	5	4	NA	4	NA	4	2	3.3
MYL2	13	NA	2	1	1	2	3	3	NA	4	3	NA	2.4
MYO10	1	NA	NA	NA	1	1	2	3	NA	1	2	2	1.7
MYO5C	20	NA	2	5	2	1	1	2	NA	3	1	2	2.1
MYO9A	45	NA	3	NA	1	5	10	1	2	NA	2	NA	3.4
MYOM1	31	NA	NA	1	1	4	1	NA	1	4	1	3	2
MYRIP	38	NA	3	1	NA	NA	4	8	NA	1	NA	2	3.2
MZF1	4	NA	12	1	NA	NA	3	2	2	3	4	1	3.5
NAALADL2	8	NA	3	4	2	2	2	1	4	NA	3	4	2.8
NALCN	18	10	NA	1	4	NA	2	1	6	2	2	1	2.4
NCAPG	36	NA	4	NA	NA	2	3	NA	1	1	2	3	2.3
NCOA2	17	NA	3	2	2	2	6	1	NA	4	1	4	2.8
NCOR1	12	NA	NA	4	NA	2	1	2	1	2	4	3	2.4
NDRG3	23	14	5	3	1	5	1	2	2	3	6	2	3
NDST4	38	NA	5	4	4	7	2	3	3	2	1	1	3.2
NDUFA9	14	NA	2	5	2	1	4	NA	2	2	2	3	2.6
NEDD4	60	NA	NA	1	1	1	1	1	4	4	NA	NA	1.9
NEDD9	30	NA	NA	NA	4	3	1	1	3	2	5	NA	2.7
NEGR1	55	NA	1	3	1	NA	3	1	1	3	1	2	1.8
NEIL1	24	NA	1	3	9	2	3	1	3	2	1	6	3.1
NEK11	32	NA	2	1	2	NA	NA	3	2	NA	3	2	2.1
NELL2	44	NA	3	1	3	1	2	4	2	3	3	2	2.4
NFIB	55	NA	4	3	1	4	NA	2	1	5	4	NA	3
NFKBIZ	21	NA	4	NA	2	2	NA	1	2	5	1	2	2.4
NFX1	8	0	NA	3	3	4	1	2	3	1	4	1	2.4
NID2	8	NA	6	1	NA	5	1	NA	NA	4	1	2	2.9
NIPA2	9	NA	NA	2	3	NA	3	2	1	2	3	1	2.1
NIPBL	1	NA	NA	NA	1	1	1	2	4	NA	2	1	1.7
NKAIN2	48	NA	NA	3	2	1	2	3	7	1	NA	4	2.9
NKX3-1	3	NA	3	7	8	NA	1	5	2	7	1	5	4.3
NLN	31	NA	2	NA	3	NA	1	3	2	5	1	NA	2.4
NOS1AP	20	NA	2	1	3	NA	2	1	NA	NA	2	2	1.9
NPAL1	3	1	4	1	2	4	NA	1	2	4	1	1	2.2
NPC1	11	8	NA	3	1	NA	1	3	NA	7	3	3	3
NPEPL1	72	NA	3	2	3	5	5	NA	1	2	8	1	3.3
NPEPPS	52	NA	NA	NA	NA	NA	NA	1	NA	NA	3	1	1.7
NPHP4	27	NA	1	3	4	2	1	1	2	NA	NA	NA	2
NPNT	NA	NA	2	NA	3	1	3	1	2	4	NA	1	2.1
NR2C2	26	18	2	3	1	3	3	NA	NA	5	2	1	2.5
NRG1	52	NA	NA	3	3	3	2	1	1	2	2	NA	2.1
NRG3	51	NA	NA	3	1	2	2	3	3	4	NA	2	2.5
NRP2	57	NA	4	1	2	3	1	1	NA	NA	5	NA	2.4
NRXN1	71	NA	NA	NA	2	2	9	4	3	2	3	1	3.3
NTM	32	NA	1	2	NA	6	1	2	NA	7	2	NA	3
NTRK2	78	NA	NA	2	2	6	3	2	1	1	NA	1	2.3
NUB1	6	NA	NA	3	8	1	1	2	3	NA	4	NA	3.1
NXPH2	18	NA	4	3	NA	1	2	1	2	1	NA	NA	2
ODAM	4	NA	1	2	1	2	2	1	8	4	2	1	2.4
ODZ3	67	NA	2	NA	NA	2	NA	3	1	1	4	1	2
OPCML	27	NA	NA	6	NA	5	3	2	NA	1	NA	1	3
ORC4L	30	NA	2	4	1	1	1	NA	NA	4	4	8	3.1
ORC5L	46	NA	2	3	2	2	NA	2	2	1	1	1	1.8
OSTF1	15	7	1	10	2	NA	1	1	3	1	1	NA	2.5
OTOF	3	NA	2	4	7	3	NA	1	NA	NA	3	NA	3.3
P4HA2	26	1	2	1	NA	3	3	NA	NA	1	1	1	1.7
p600	62	NA	4	NA	NA	NA	1	1	NA	3	4	1	2.3
PACS1	45	NA	NA	1	2	6	1	3	2	NA	1	6	2.8
PAFAH1B2	49	1	2	4	2	5	NA	2	4	4	2	NA	3.1
PALM2-AKAP2	52	NA	NA	2	NA	5	NA	1	1	NA	NA	2	2.2
PAPD4	6	NA	1	4	NA	2	2	3	1	NA	NA	3	2.3
PAPPA	23	13	3	NA	3	NA	4	NA	2	1	NA	2	2.5
PAQR7	25	NA	1	1	NA	NA	1	4	NA	NA	NA	1	1.6
PARD3	38	NA	NA	7	NA	4	6	2	3	1	NA	NA	3.8
PARF	18	NA	1	6	4	2	NA	NA	2	2	1	NA	2.6
PARK2	14	NA	NA	NA	2	NA	3	3	2	1	NA	5	2.7
PARN	37	NA	2	4	4	7	1	2	NA	NA	1	1	2.8
PARP4	18	NA	2	3	2	NA	1	NA	NA	2	1	1	1.7
PBX1	20	NA	4	1	NA	1	NA	1	3	2	1	1	1.8
PBX4	30	NA	NA	NA	4	NA	NA	2	2	4	2	2	2.7
PCDH7	33	15	2	4	3	1	3	4	5	2	4	1	2.9
PCDHGA8	6	NA	NA	3	2	1	2	5	2	2	NA	3	2.5
PCNXL2	32	NA	1	1	NA	1	NA	3	3	NA	NA	4	2.2
PCOLCE2	NA	NA	4	3	3	1	1	2	1	6	10	5	3.6
PCP4	8	NA	NA	1	6	3	2	1	4	4	1	2	2.7
PCSK5	3	NA	1	3	5	NA	3	1	5	2	1	6	3
PCSK6	38	NA	3	NA	NA	11	3	NA	1	2	NA	NA	4
PCTK2	20	NA	2	NA	1	1	NA	4	1	2	NA	3	2
PDE11A	49	NA	1	1	5	1	NA	1	NA	3	4	1	2.1
PDE1A	3	1	NA	NA	2	1	NA	2	2	1	NA	2	1.7
PDE4B	42	NA	1	1	3	15	2	1	1	5	NA	1	3.3
PDE4D	22	NA	1	5	7	2	NA	1	1	4	3	14	4.2
PDGFC	40	NA	5	2	2	NA	3	3	NA	5	NA	2	3.1
PDGFD	7	NA	2	1	2	2	3	1	1	9	3	2	2.6
PDK4	47	NA	9	2	2	3	5	3	2	3	1	4	3.4
PDZD8	9	NA	2	NA	NA	NA	NA	NA	1	NA	3	2	2
PDZK1	13	NA	2	4	8	3	NA	2	4	3	NA	2	3.5
PEBP4	6	NA	3	1	1	2	5	NA	5	1	1	3	2.4
PEX5L	15	NA	2	1	2	11	1	NA	6	1	3	4	3.4
PGCP	5	NA	2	2	1	1	2	1	NA	NA	NA	1	1.4
PGM5	41	NA	2	1	7	1	4	1	1	1	3	2	2.3
PGRMC2	6	NA	1	NA	1	NA	8	6	1	NA	2	NA	3.2
PHLPP2	9	NA	NA	NA	2	3	4	2	1	2	NA	4	2.6
PI4KA	35	NA	1	2	1	2	5	1	7	4	3	3	2.9
PIGF	45	NA	NA	1	NA	2	1	1	NA	6	2	NA	2.2
PIK3R1	16	NA	NA	NA	3	2	NA	10	2	6	NA	NA	4.6
PINX1	1	NA	1	NA	1	4	3	4	4	NA	4	2	2.9
PKIA	15	NA	NA	1	1	1	NA	1	NA	NA	1	2	1.2
PKP2	2	NA	4	1	1	2	NA	NA	1	1	NA	NA	1.7
PLA2G12B	14	NA	NA	10	4	4	7	NA	NA	8	NA	1	5.7
PLA2G2A	27	NA	1	NA	2	9	5	1	5	NA	3	NA	3.7
PLA2G5	16	NA	NA	3	9	2	NA	1	2	NA	2	3	3.1
PLCB1	51	NA	1	2	4	1	5	3	NA	8	1	1	2.9
PLCB4	32	NA	NA	11	6	3	4	2	2	1	NA	NA	4.1
PLCH1	6	NA	NA	3	3	2	1	3	5	4	1	2	2.7
PLCH2	14	NA	1	3	NA	4	1	2	4	5	NA	2	2.8
PLCL2	41	NA	NA	NA	4	4	1	11	2	1	NA	2	3.6
PLCXD3	30	NA	2	3	3	2	9	4	2	6	2	2	3.5
PLEKHA2	51	NA	3	1	3	NA	NA	1	3	1	NA	2	2
PLEKHA5	38	3	4	7	1	4	1	7	NA	NA	NA	3	3.9
PLEKHA8	56	NA	2	4	6	2	1	6	2	3	NA	3	3.2
PLEKHG5	29	NA	3	NA	NA	1	2	1	1	4	1	3	2
PLET1	13	NA	6	NA	NA	1	6	NA	NA	6	4	1	4
PLEX2	NA	NA	1	NA	2	2	4	1	1	NA	8	6	3.1
PLOD2	11	NA	3	2	1	1	4	2	NA	2	5	NA	2.5
PLS1	29	NA	2	1	2	1	3	1	NA	9	3	4	2.9
PNPLA6	39	NA	2	1	2	7	4	NA	5	7	6	3	4.1
POC5	46	NA	2	2	1	1	2	NA	5	1	2	NA	2
POLE2	32	NA	NA	3	7	NA	3	NA	6	3	2	NA	4
POLR1E	7	NA	1	NA	1	4	2	2	NA	5	11	1	3.4
POLR2G	53	NA	1	NA	1	1	1	NA	3	NA	2	NA	1.5
POLR3A	23	0	4	2	1	NA	1	1	4	5	3	2	2.6
POMGNT1	81	NA	4	4	4	2	1	NA	2	1	1	2	2.3
POU6F2	15	NA	3	3	NA	1	3	2	NA	NA	6	5	3.3
PPA2	13	NA	4	2	1	2	NA	6	NA	2	1	1	2.4
PPAN-P2RY11	20	NA	1	1	NA	2	3	5	3	NA	1	3	2.4
PPARA	28	NA	5	NA	3	6	1	5	1	8	1	4	3.8
PPM1F	12	8	4	2	1	4	2	13	2	2	2	1	3.3
PPM1H	NA	NA	1	4	2	NA	NA	7	1	3	5	10	4.1
PPOX	67	NA	NA	1	NA	4	2	2	2	3	3	3	2.5
PPP1R14C	4	3	3	NA	NA	1	5	2	2	2	NA	NA	2.5
PPP1R3A	45	NA	1	2	3	2	3	4	1	1	1	NA	2
PPP1R7	23	NA	4	2	7	1	NA	4	2	2	2	1	2.8
PPP1R9A	18	NA	5	1	2	4	NA	3	4	2	1	1	2.6
PRDM5	33	NA	2	NA	2	2	NA	5	NA	1	NA	1	2.2
predicted	33	NA	1	1	3	11	NA	3	4	2	1	1	3
PREP	7	NA	1	3	1	6	1	4	3	1	4	12	3.6
PRKACB	5	NA	1	5	1	3	3	1	1	2	1	5	2.3
PRKAR2B	57	NA	3	2	NA	NA	2	NA	NA	6	2	NA	3
PRKCA	NA	NA	1	NA	2	3	2	3	NA	NA	1	1	1.9
PRKCB	15	NA	4	2	NA	2	1	13	NA	1	NA	2	3.6
PRKCD	4	NA	1	2	3	3	NA	1	NA	NA	NA	2	2
PRKCH	21	NA	4	NA	2	NA	1	2	1	NA	NA	3	2.2
PRKCI	1	NA	2	NA	1	NA	4	3	6	NA	2	NA	3
PRKG1	1	NA	1	NA	4	1	2	6	NA	4	3	NA	3
PRKRIR	35	NA	1	NA	NA	2	2	1	3	2	NA	NA	1.8
PRLHR	83	NA	4	1	3	1	2	NA	4	3	1	NA	2.4
PROC	22	NA	5	1	2	5	5	9	8	3	12	NA	5.6
PROCR	31	NA	NA	NA	2	NA	4	4	2	5	1	1	2.7
PRPF4B	7	NA	4	4	11	NA	1	2	NA	NA	NA	NA	4.4
PRSS7	8	NA	NA	4	NA	NA	1	2	NA	4	6	1	3
PRUNE2	63	0	14	NA	3	1	12	1	3	2	2	NA	4.8
PSAT1	7	NA	4	3	NA	NA	3	7	2	NA	3	2	3.4
PSEN1	2	NA	NA	4	2	NA	1	1	1	1	2	NA	1.7
PSMC3	22	NA	2	3	NA	6	1	NA	2	4	1	2	2.6
PTK2B	9	NA	4	2	3	2	4	2	4	NA	1	2	2.7
PTPN23	68	NA	7	3	2	3	6	1	NA	1	1	2	2.9
PTPN5	15	NA	4	1	4	5	1	2	1	2	4	1	2.5
PTPN9	4	NA	1	2	5	1	2	2	1	1	1	2	1.8
PTPRB	27	NA	1	5	4	6	5	NA	2	4	1	2	3.3
PTPRG	13	0	3	5	2	1	1	NA	NA	2	3	5	2.8
PTPRM	7	4	7	4	1	NA	1	2	5	1	1	5	3
PVALB	10	NA	2	1	2	NA	5	2	NA	NA	NA	1	2.2
PVRL1	4	NA	3	1	2	2	1	1	2	1	3	NA	1.8
PYGO1	18	NA	1	4	2	3	3	2	2	11	5	3	3.6
QSER1	NA	NA	3	NA	NA	4	1	NA	2	3	3	4	2.9
RAB11FIP4	29	NA	3	NA	2	1	2	2	2	NA	3	1	2
RAB30	3	NA	4	2	NA	7	1	1	1	5	1	6	3.1
RAB3B	7	NA	1	NA	2	3	1	3	1	9	4	3	3
RAB3GAP2	6	NA	NA	3	4	1	1	NA	2	NA	2	2	2.1
RAB6IP1	30	NA	6	1	1	2	NA	1	NA	NA	2	1	2
RABGGTB	33	NA	3	1	NA	1	NA	2	1	3	6	NA	2.4
RAD23B	43	NA	3	2	2	1	4	NA	NA	NA	NA	1	2.2
RAD54L	18	NA	2	2	3	NA	1	5	1	2	1	NA	2.1
RAPGEF4	23	NA	1	NA	2	1	NA	3	NA	NA	NA	5	2.4
RAPGEF5	7	NA	1	NA	2	2	6	1	1	9	2	5	3.2
RASA3	24	NA	1	4	2	3	3	3	1	5	4	3	2.9
RASAL1	8	NA	NA	2	NA	2	1	1	NA	1	2	3	1.7
RASL10A	43	NA	NA	7	5	2	5	3	NA	NA	4	NA	4.3
RBBP6	43	NA	2	2	NA	3	1	NA	4	NA	1	4	2.4
RBL1	24	14	2	3	5	2	4	1	1	3	2	2	2.5
RBM9	12	NA	NA	NA	1	1	1	NA	3	NA	3	1	1.7
RBMS3	18	NA	2	2	1	4	NA	1	2	2	1	2	1.9
RBPMS	38	NA	NA	2	NA	NA	NA	1	1	3	2	NA	1.8
RECK	20	0	NA	3	5	4	6	3	3	1	NA	1	3.3
REEP5	21	NA	NA	1	6	NA	2	NA	2	NA	NA	5	3.2
RFC5	24	2	3	1	2	1	3	NA	2	1	2	7	2.4
RFWD2	29	NA	2	NA	2	7	7	2	NA	1	NA	4	3.6
RGS10	10	2	1	3	2	1	3	8	4	8	3	3	3.6
RGS5	63	NA	NA	1	2	1	5	NA	2	NA	2	2	2.1
RGS7	35	NA	7	1	1	1	2	1	NA	3	1	1	2
RHCG	22	2	1	2	3	1	5	NA	2	5	1	2	2.4
RHOB	7	NA	2	1	1	1	2	1	3	16	1	2	3
RHOBTB3	40	NA	6	2	2	4	1	NA	1	6	1	1	2.7
RHPN1	NA	NA	4	5	2	NA	2	3	1	1	3	NA	2.6
RIC3	9	NA	1	2	6	1	1	2	1	7	NA	2	2.6
RICTOR	59	NA	4	2	4	3	NA	1	2	1	1	5	2.6
RIOK2	50	NA	1	3	3	2	2	1	3	1	1	1	1.8
RIPK1	19	NA	NA	1	NA	2	3	1	NA	NA	1	2	1.7
RLBP1L2	14	NA	1	2	4	2	2	7	3	3	2	4	3
RMND1	21	NA	1	NA	NA	NA	2	NA	1	1	NA	3	1.6
RNF135	12	NA	2	5	1	2	1	3	9	NA	1	2	2.9
RNF17	18	NA	1	1	NA	NA	NA	2	1	1	2	NA	1.3
RNF175	19	NA	5	NA	1	NA	NA	1	3	3	3	2	2.6
RNF19A	20	NA	3	NA	3	3	1	3	1	4	2	2	2.4
RNF213	47	NA	1	2	4	NA	NA	9	1	3	10	3	4.1
RNF216	20	NA	1	1	2	4	NA	5	7	2	NA	1	2.9
RNF220	17	NA	2	6	NA	3	3	4	2	NA	3	3	3.3
RNF38	3	NA	1	1	2	1	1	NA	NA	2	4	2	1.8
RNGTT	21	NA	1	1	NA	1	2	1	NA	3	1	2	1.5
ROBO2	35	NA	1	1	3	2	2	3	2	2	1	2	1.9
ROPN1	16	NA	NA	1	4	2	2	4	1	NA	5	1	2.5
ROR2	25	NA	5	2	1	NA	3	2	1	11	1	5	3.4
RORA	6	NA	NA	NA	NA	NA	3	1	NA	7	4	5	4
RPLP1	20	NA	2	1	3	NA	4	4	4	NA	3	3	3
RPS4Y1	40	NA	1	2	5	2	NA	2	1	2	1	5	2.3
RPS6KA2	NA	NA	3	5	4	3	2	1	4	NA	2	8	3.6
RPS6KC1	49	NA	6	4	5	3	1	2	2	17	1	NA	4.6
R-PTP-delta	53	NA	NA	4	3	1	2	4	4	4	2	1	2.8
RSBN1L	55	NA	NA	NA	1	4	2	3	3	2	2	2	2.4
RSHL3	19	NA	NA	7	NA	1	2	NA	NA	2	1	1	2.3
RTKN2	25	NA	4	NA	NA	3	NA	NA	2	2	2	2	2.5
RTN4IP1	10	NA	2	NA	NA	1	NA	1	3	NA	NA	4	2.2
RUNDC3B	11	NA	1	1	1	NA	2	NA	2	3	1	NA	1.6
RUNX1	5	NA	2	7	1	5	4	NA	4	1	NA	2	3.3
RXFP1	16	NA	NA	2	1	1	1	1	3	1	1	2	1.4
RYK	7	NA	1	3	1	2	4	1	1	NA	2	1	1.8
RYR3	45	NA	NA	2	3	5	3	1	10	2	NA	4	3.8
S100A3	20	NA	1	3	2	1	1	1	NA	4	3	NA	2
SACM1L	20	NA	3	1	4	1	6	1	3	2	NA	5	2.9
SAFB	7	NA	NA	7	NA	1	NA	1	NA	3	NA	2	2.8
SAFB2	15	NA	1	1	3	NA	3	4	1	NA	1	1	1.9
SAG	10	NA	4	4	4	5	3	1	1	1	1	1	2.5
SAMD12	2	NA	1	NA	1	3	NA	1	2	7	2	1	2.3
SAP30BP	4	NA	1	1	4	1	1	NA	7	NA	2	1	2.3
SAPS3	33	NA	NA	NA	1	4	NA	NA	NA	1	NA	NA	2
SARDH	34	NA	NA	5	NA	1	1	2	2	2	3	NA	2.3
SCAP	43	NA	1	3	9	1	2	NA	2	3	5	1	3
SCHIP1	57	NA	12	NA	2	2	1	2	1	3	2	1	2.9
SCML4	20	NA	NA	2	2	2	1	4	NA	3	3	1	2.3
SCN8A	36	NA	NA	1	1	3	4	NA	1	NA	1	3	2
SCN9A	22	NA	1	1	1	1	3	2	4	5	1	1	2
SCPEP1	21	NA	3	NA	2	2	1	6	3	5	2	2	2.9
SDC3	21	NA	NA	1	1	3	1	5	NA	6	2	NA	2.7
SDK1	24	NA	1	2	4	NA	5	NA	3	1	NA	1	2.4
SEC14L4	20	5	1	3	2	3	NA	1	NA	4	1	2	2.1
SEC22A	1	1	2	NA	3	4	NA	7	2	2	2	7	3.6
SEC23A	10	NA	1	NA	NA	3	5	1	1	4	1	1	2.1
SEC24D	7	NA	NA	1	NA	NA	NA	2	2	NA	2	1	1.6
SECISBP2	19	9	8	2	NA	NA	1	1	11	NA	NA	2	4.2
SEMA3D	38	NA	3	4	NA	NA	2	1	3	NA	NA	2	2.5
SEMA5A	50	NA	NA	1	NA	2	4	3	1	NA	NA	NA	2.2
2007-09-01	NA	NA	1	1	2	2	4	1	2	1	1	1	1.6
SESTD1	28	20	NA	4	1	3	2	1	NA	4	3	1	2.4
SF3B14	57	NA	1	11	2	3	1	1	1	4	2	NA	2.9
SFRS8	38	NA	2	1	1	1	NA	1	NA	NA	2	NA	1.3
Sgce	7	NA	5	5	2	1	3	1	1	2	2	2	2.4
SGK2	16	NA	1	2	3	2	1	6	2	2	4	2	2.5
SGPL1	38	NA	7	1	NA	1	1	1	2	1	3	3	2.2
SGSM1	8	5	NA	2	NA	7	NA	1	1	4	2	1	2.6
SH3BP4	NA	NA	4	1	4	2	4	2	1	1	2	6	2.7
SH3GL2	7	NA	NA	1	4	12	1	1	3	NA	NA	1	3.3
SHANK1	75	NA	6	2	4	4	NA	1	4	3	NA	1	3.1
SHISA9	12	NA	1	2	NA	3	6	1	6	1	2	NA	2.8
SLC16A14	17	NA	2	3	1	3	NA	1	4	2	4	1	2.3
SLC16A7	7	NA	1	5	2	2	1	2	4	NA	3	1	2.3
SLC18A2	76	NA	1	1	NA	5	2	4	2	3	1	1	2.2
SLC1A7	18	NA	5	5	1	4	4	NA	3	7	4	2	3.9
SLC22A5	30	NA	4	NA	1	2	3	1	NA	1	1	1	1.8
SLC24A3	9	NA	1	1	1	2	3	NA	5	2	1	2	2
SLC25A15	24	NA	2	NA	1	1	5	NA	4	2	2	4	2.6
SLC26A4	32	NA	2	1	3	4	3	3	2	4	2	NA	2.7
SLC27A1	46	NA	4	NA	1	1	1	4	NA	1	1	3	2
SLC2A13	24	1	1	1	2	NA	NA	NA	1	NA	3	2	1.7
SLC35E4	19	NA	NA	NA	3	3	1	NA	NA	3	2	NA	2.4
SLC35F3	1	NA	2	5	6	1	1	1	1	2	1	1	2.1
SLC44A1	3	NA	NA	1	2	2	1	NA	NA	2	1	1	1.4
SLC6A1	60	NA	2	3	7	3	3	1	1	4	2	2	2.8
SLC6A9	27	NA	1	2	2	3	NA	9	5	2	1	4	3.2
SLC7A11	5	NA	NA	3	2	2	3	1	3	NA	2	2	2.3
SLC7A5	26	NA	2	1	NA	4	3	5	NA	5	3	6	3.6
SLC9A9	17	NA	3	NA	NA	4	1	4	1	4	1	NA	2.6
SLCO3A1	36	NA	5	NA	4	6	4	2	1	4	NA	5	3.9
SLFN14	11	NA	1	1	1	6	4	NA	2	NA	6	1	2.8
SLIT2	14	NA	3	NA	4	NA	NA	2	3	NA	1	NA	2.6
SMAP	68	NA	1	2	NA	NA	NA	3	10	NA	2	2	3.3
SMG6	46	NA	NA	7	NA	1	3	2	NA	5	3	3	3.4
SMYD3	9	NA	3	4	10	NA	3	3	2	NA	4	7	4.5
SNAP91	5	NA	3	2	NA	NA	1	2	1	1	4	NA	2
SNCAIP	8	NA	1	2	NA	1	NA	1	1	NA	NA	NA	1.2
SNED1	5	NA	3	4	NA	1	3	2	2	3	2	1	2.3
SNTB1	9	4	NA	2	4	3	1	NA	NA	3	2	2	2.4
SNTG1	48	NA	1	1	3	NA	5	4	NA	2	1	4	2.6
SNW1	46	NA	NA	NA	4	1	1	4	2	4	NA	6	3.1
SNX29	27	15	1	1	NA	1	4	1	NA	NA	NA	4	2
SNX9	26	NA	2	NA	NA	NA	3	1	1	2	NA	NA	1.8
SORBS1	19	NA	1	NA	NA	2	NA	1	4	3	3	1	2.1
SORCS1	29	NA	NA	NA	7	2	NA	6	1	2	2	4	3.4
SORCS3	47	NA	3	1	NA	4	3	6	6	1	1	NA	3.1
SOX5	3	0	2	2	2	NA	2	NA	5	2	12	5	4
SP2	61	NA	NA	3	NA	1	3	3	NA	6	5	1	3.1
SPAG5	64	NA	4	2	1	6	2	2	NA	6	1	1	2.8
SPAG9	1	NA	NA	NA	1	NA	2	NA	2	NA	NA	3	2
SPARC	3	NA	NA	NA	7	5	6	2	1	1	1	2	3.1
SPATA3	2	0	2	NA	2	1	NA	4	1	1	2	NA	1.9
SPATIAL	3	NA	2	NA	2	3	NA	1	1	4	NA	2	2.1
SPEF2	1	NA	NA	NA	1	6	2	1	2	1	1	1	1.9
SPNS3	28	NA	2	2	2	1	NA	3	4	NA	2	1	2.1
SPOCD1	6	NA	NA	1	NA	NA	1	NA	NA	7	5	1	3
Spred-2	7	NA	2	2	NA	3	NA	2	1	1	5	NA	2.3
SPTAN1	34	NA	5	2	1	3	NA	NA	5	3	1	2	2.8
SRGAP3	24	NA	1	NA	NA	NA	3	1	NA	NA	1	NA	1.5
SRP68	1	NA	NA	1	NA	NA	1	NA	1	2	5	8	3
SSFA2	15	2	1	1	2	3	NA	2	2	7	1	1	2.2
ST3GAL3	51	NA	1	NA	NA	NA	3	NA	2	NA	1	3	2
STARD3NL	49	NA	3	1	3	1	1	2	NA	1	1	3	1.8
STAU2	1	NA	3	NA	2	1	3	2	NA	1	NA	NA	2
STK32B	28	NA	1	3	NA	5	2	2	8	3	2	2	3.1
STK35	59	NA	5	1	NA	NA	1	NA	3	1	2	NA	2.2
STMN3	31	17	NA	2	2	2	6	NA	1	1	1	5	2.5
STON2	19	NA	3	4	NA	1	3	3	3	2	1	6	2.9
STRADA	21	NA	4	1	1	3	3	1	3	2	NA	NA	2.3
STX12	86	NA	1	6	4	5	3	NA	2	4	2	4	3.4
STX8	13	NA	4	1	2	NA	4	1	NA	1	1	5	2.4
STXBP5L	9	2	NA	1	7	1	4	1	NA	2	NA	3	2.7
SUCLG2	2	1	4	5	4	2	4	1	NA	1	1	1	2.6
SULT4A1	12	NA	NA	1	2	2	NA	1	2	5	NA	1	2
SUMF2	12	7	1	1	NA	1	2	NA	NA	1	5	1	1.7
SUN3	26	NA	1	4	2	1	NA	3	4	NA	1	3	2.4
SUSD4	52	NA	3	3	5	1	NA	7	7	1	2	6	3.9
SV2B	NA	NA	6	2	NA	1	2	2	NA	3	2	10	3.5
SV2C	13	NA	1	1	NA	4	NA	NA	18	5	2	5	5.1
SYCE1	13	NA	1	1	2	5	6	NA	1	2	3	5	2.9
SYNPO2	21	NA	2	5	NA	5	3	1	NA	1	1	1	2.4
SYNPR	7	NA	1	4	3	2	NA	1	3	3	1	NA	2.3
SYNRG	15	NA	1	NA	2	2	1	4	1	7	2	1	2.3
SYT1	20	NA	2	4	1	6	2	NA	NA	2	2	1	2.5
SYT10	NA	NA	3	3	2	NA	NA	5	2	2	2	6	3.1
TAAR2	49	NA	3	3	1	NA	3	3	2	1	1	1	2
TACR3	22	1	1	5	3	1	4	NA	5	2	3	1	2.8
TACSTD2	3	NA	2	1	2	1	1	3	1	2	4	5	2.2
TANC2	5	NA	2	3	NA	NA	5	NA	4	NA	2	1	2.8
TAS2R60	11	NA	1	3	3	NA	3	1	1	2	2	3	2.1
TBC1D16	13	2	NA	NA	2	1	3	4	4	6	3	NA	3.3
TBC1D22A	NA	NA	3	1	1	2	1	3	3	1	NA	NA	1.9
TBC1D5	47	NA	5	1	NA	3	NA	2	2	NA	NA	2	2.5
TBCD	4	NA	1	2	3	NA	2	3	1	4	1	1	2
TCF7L2	16	NA	6	1	1	4	1	NA	NA	1	3	NA	2.4
TECTA	12	NA	NA	NA	2	3	1	2	1	NA	1	3	1.9
TEK	4	NA	1	2	2	6	NA	1	NA	1	1	2	2
TES	13	NA	2	1	1	NA	3	2	1	NA	3	3	2
TESK2	59	NA	4	2	3	NA	3	3	7	2	11	NA	4.4
TFEC	8	NA	NA	2	2	5	1	2	4	2	2	NA	2.5
TGFB3	18	NA	5	1	2	3	4	NA	3	1	NA	NA	2.7
TGFBR1	NA	NA	NA	1	2	1	4	1	1	1	12	NA	2.9
TGM6	1	NA	2	1	2	1	3	2	1	3	5	2	2.2
TH1L	105	NA	3	1	2	NA	3	NA	4	NA	6	3	3.1
THSD7A	67	NA	NA	6	NA	2	8	NA	4	3	2	2	3.9
TIFA	10	NA	3	1	6	NA	9	1	NA	1	2	1	3
TIGAR	11	NA	11	NA	1	2	3	1	2	4	3	NA	3.4
TIMP2	15	NA	NA	2	3	NA	1	2	3	2	NA	2	2.1
TJP2	35	NA	5	2	NA	2	NA	2	3	1	NA	4	2.7
TLK2	14	NA	2	NA	1	4	2	3	4	NA	4	1	2.6
TM	23	NA	3	2	1	4	6	2	NA	3	4	2	3
TMC7	57	NA	5	6	3	2	1	5	2	NA	2	NA	3.3
TMCC3	29	NA	NA	1	3	3	3	1	1	NA	NA	2	2
TMCO7	7	NA	2	4	1	NA	NA	6	3	3	1	1	2.6
TMED10	27	NA	2	NA	1	NA	NA	2	5	NA	2	2	2.3
TMEM108	5	NA	4	5	3	4	5	NA	2	3	NA	3	3.6
TMEM110	22	2	1	1	2	NA	5	NA	2	NA	1	1	1.9
TMEM117	54	0	2	3	3	3	1	3	2	2	12	2	3.3
TMEM189	5	NA	2	1	2	2	2	NA	2	1	2	8	2.4
TMEM2	10	0	1	1	1	2	2	4	2	NA	2	1	1.8
TMEM49	19	NA	NA	2	4	3	3	NA	4	3	3	1	2.9
TMEM50B	10	NA	3	4	4	3	1	3	1	4	NA	NA	2.9
TMEM55B	24	NA	1	2	2	4	2	2	2	8	2	NA	2.8
TMEM65	NA	NA	2	1	6	2	NA	1	3	3	1	1	2.2
TMEM90B	11	NA	1	4	NA	1	1	1	4	NA	NA	1	1.9
TMOD2	47	NA	NA	1	1	10	3	2	6	NA	1	3	3.4
TMPRSS11F	44	NA	NA	3	NA	2	3	3	NA	1	4	NA	2.7
TMPRSS7	14	NA	5	3	2	2	1	3	1	2	NA	2	2.3
TMTC2	8	NA	2	3	3	2	NA	5	3	NA	1	1	2.5
TNFRSF10A	52	NA	1	14	5	2	2	NA	2	2	2	2	3.6
TNFRSF1B	65	NA	4	1	4	NA	4	1	1	3	4	NA	2.8
TNFSF11	26	NA	NA	1	NA	NA	1	NA	3	1	2	6	2.3
TNFSF8	19	NA	NA	4	1	2	NA	1	2	1	1	2	1.8
TNPO3	37	NA	1	5	1	2	NA	NA	NA	1	1	NA	1.8
TNS3	9	NA	1	1	5	NA	3	1	2	1	2	2	2
TPK1	6	NA	3	5	5	5	4	1	2	1	4	1	3.1
TPST2	18	NA	NA	1	NA	1	1	NA	NA	3	6	4	2.7
TRAPPC3	24	NA	NA	NA	5	1	3	NA	NA	3	7	2	3.5
TRAPPC9	9	NA	NA	5	NA	1	NA	2	2	2	2	1	2.1
TRIM23	24	NA	4	2	NA	2	NA	4	NA	NA	2	1	2.5
TRIM43	11	NA	2	6	2	NA	2	4	1	1	1	NA	2.4
TRIM68	NA	NA	4	2	2	2	2	2	1	1	3	5	2.4
TRIO	75	NA	1	1	1	5	2	NA	NA	3	3	5	2.6
TRIT1	53	NA	6	1	2	NA	1	2	1	1	6	1	2.3
TROAP	17	9	3	NA	2	3	NA	7	11	1	NA	4	4.4
TRPC7	17	NA	3	2	1	2	4	2	1	NA	NA	1	2
TRPM3	3	NA	2	1	5	5	3	4	1	2	NA	2	2.8
TSHR	37	NA	NA	NA	3	3	NA	NA	NA	1	2	3	2.4
TSNARE1	12	NA	4	NA	6	1	4	NA	3	NA	4	NA	3.7
TSSC1	52	NA	NA	2	1	2	1	1	2	4	1	2	1.8
TTC1	27	NA	1	1	1	NA	NA	1	1	1	2	10	2.3
TTC21B	54	NA	6	NA	NA	2	2	1	1	4	NA	1	2.4
TTLL5	66	NA	NA	NA	1	1	1	2	1	2	2	NA	1.4
TUFT1	70	NA	NA	2	6	1	1	2	1	3	1	3	2.2
TYRP1	11	NA	4	3	2	1	2	1	1	1	1	2	1.8
UBA3	13	NA	NA	2	NA	4	2	4	NA	2	3	7	3.4
UBE2F	20	NA	2	4	NA	1	3	1	1	3	1	1	1.9
UBE2N	27	NA	3	2	NA	2	NA	2	2	4	3	3	2.6
UIMC1	12	NA	NA	2	NA	1	1	1	1	6	1	3	2
ULK4	35	NA	2	1	NA	3	1	NA	2	2	2	1	1.8
UNC50	24	NA	2	NA	NA	1	NA	1	1	2	1	3	1.6
UNC5B	18	NA	1	1	4	NA	NA	NA	2	1	5	NA	2.3
UNC5C	49	NA	3	4	NA	NA	1	4	2	1	2	1	2.3
UROC1	6	NA	1	NA	6	NA	15	2	2	2	2	1	3.9
USO1	68	NA	3	3	1	3	NA	4	1	2	NA	3	2.5
USP25	11	3	7	3	1	1	NA	NA	2	1	3	NA	2.6
USP36	5	1	2	2	NA	3	NA	2	1	3	2	1	2
USP40	93	NA	2	NA	1	1	1	5	3	1	NA	NA	2
USP46	5	NA	NA	NA	1	2	NA	2	1	6	3	NA	2.5
VAX1	34	NA	1	2	6	2	3	NA	1	2	4	2	2.6
VEZT	10	NA	1	NA	1	4	3	1	3	3	2	4	2.4
VGLL4	9	NA	3	NA	1	2	2	7	NA	3	NA	3	3
VIT	1	NA	2	1	1	1	1	2	3	NA	NA	1	1.5
VPS13C	6	NA	4	1	7	3	3	1	1	5	NA	NA	3.1
VPS24	5	NA	3	4	3	NA	3	1	1	1	NA	3	2.4
VPS45	8	NA	2	3	3	2	5	3	NA	1	2	2	2.6
VTA1	4	NA	3	1	2	3	5	4	1	1	2	NA	2.4
WASF1	11	NA	4	1	1	2	4	1	NA	1	1	1	1.8
WDFY3	28	NA	NA	2	1	NA	NA	6	4	1	11	NA	4.2
WDR33	33	NA	1	NA	NA	NA	2	3	1	4	2	3	2.3
WDR64	29	NA	1	4	1	1	NA	1	NA	1	2	7	2.3
WDR65	45	NA	NA	2	7	NA	1	2	3	8	NA	2	3.6
WDR7	42	NA	NA	3	4	2	NA	2	NA	NA	2	NA	2.6
WDR92	38	NA	3	1	3	NA	1	1	2	NA	NA	3	2
WFDC3	15	NA	2	2	NA	1	5	4	NA	3	NA	2	2.7
WHITE	16	10	1	1	NA	NA	3	4	2	1	2	NA	2
WIZ	36	NA	1	2	2	2	1	2	NA	3	3	1	1.9
WNT6	27	NA	2	4	2	1	4	3	4	1	NA	1	2.4
WRN	74	NA	2	5	3	4	1	NA	NA	3	1	1	2.5
WWC2	23	NA	3	3	1	NA	NA	1	NA	2	1	3	2
YARS	6	NA	3	1	NA	3	2	NA	4	3	4	4	3
ZBTB16	31	NA	1	1	2	2	7	1	NA	4	2	2	2.4
ZC3H11A	30	NA	5	6	1	NA	5	1	3	NA	5	1	3.4
ZC3H15	11	6	2	NA	2	NA	NA	2	NA	3	5	2	2.7
ZCCHC14	21	NA	NA	1	6	4	NA	2	2	NA	11	3	4.1
ZDHHC14	3	NA	5	2	1	3	NA	2	5	NA	2	1	2.6
ZFYVE28	74	NA	2	5	NA	NA	1	NA	NA	1	2	5	2.7
ZMYM4	NA	NA	3	2	1	NA	2	NA	1	NA	NA	5	2.3
ZNF169	6	NA	1	4	NA	2	2	2	NA	2	1	1	1.9
ZNF277	27	NA	1	2	2	2	1	1	1	1	1	NA	1.3
ZNF423	20	NA	NA	1	3	3	NA	1	3	1	NA	2	2
ZNF45	20	NA	NA	2	1	2	3	NA	11	2	5	NA	3.7
ZNF474	7	NA	1	2	1	NA	2	NA	3	1	2	2	1.8
ZNF488	5	NA	3	3	NA	4	2	1	NA	5	2	NA	2.9
ZNF529	61	NA	3	3	2	8	NA	NA	2	1	2	1	2.8
ZNF536	50	NA	5	2	1	NA	NA	NA	1	2	NA	2	2.2
ZNF554	19	NA	1	3	4	2	NA	1	1	1	NA	2	1.9
ZNF592	50	NA	1	NA	2	3	2	NA	1	1	1	8	2.4
ZNF672	29	NA	4	NA	1	3	13	1	1	1	3	1	3.1
ZNF793	9	NA	NA	NA	1	1	1	NA	2	2	1	4	1.7
ZNRF1	9	NA	3	3	2	NA	3	5	1	4	4	1	2.9
ZWINT	11	NA	NA	1	3	3	NA	NA	2	NA	2	NA	2.2
ZZEF1	65	NA	1	NA	1	3	6	2	7	3	8	NA	3.9
ZZZ3	14	NA	NA	3	2	4	1	4	1	5	NA	6	3.3
